# Supplementary material for: New species of caddisflies (Trichoptera, Ecnomidae, Polycentropodidae, Psychomyiidae) from Mekong tributaries, Laos
Source: Zookeys. 2020 Aug 20;962:1–11. doi: 10.3897/zookeys.962.52759 (PMC7471473; doi:10.3897/zookeys.962.52759)
Supplement: XML Treatment for Ecnomus petchanaae [file zookeys.962.52759-treatment1.xml]

<!DOCTYPE tp:taxon-treatment
  PUBLIC "-//TaxonX//DTD Taxonomic Treatment Publishing DTD v0 20100105//EN" "tax-treatment-NSO.dtd">
<tp:taxon-treatment xmlns:tp="http://www.plazi.org/taxpub"><tp:treatment-meta><kwd-group><label>Taxon classification</label><kwd><named-content xmlns:xlink="http://www.w3.org/1999/xlink" content-type="kingdom">Animalia</named-content></kwd><kwd><named-content xmlns:xlink="http://www.w3.org/1999/xlink" content-type="order">Trichoptera</named-content></kwd><kwd><named-content xmlns:xlink="http://www.w3.org/1999/xlink" content-type="family">Ecnomidae</named-content></kwd></kwd-group><mixed-citation publication-type="journal"><person-group><name><surname>Laudee</surname><given-names>Pongsak</given-names></name><name><surname>Seetapan</surname><given-names>Kriengkrai</given-names></name><name><surname>Vongsombath</surname><given-names>Chanda</given-names></name><name><surname>Malicky</surname><given-names>Hans</given-names></name></person-group><article-title>New species of caddisflies (<tp:taxon-name><tp:taxon-name-part taxon-name-part-type="order">Trichoptera</tp:taxon-name-part></tp:taxon-name>, <tp:taxon-name><tp:taxon-name-part taxon-name-part-type="family">Ecnomidae</tp:taxon-name-part></tp:taxon-name>, <tp:taxon-name><tp:taxon-name-part taxon-name-part-type="family">Polycentropodidae</tp:taxon-name-part></tp:taxon-name>, <tp:taxon-name><tp:taxon-name-part taxon-name-part-type="family">Psychomyiidae</tp:taxon-name-part></tp:taxon-name>) from Mekong tributaries, Laos</article-title><source>Zookeys</source><day>20</day><month>8</month><year>2020</year><volume>962</volume><fpage>1</fpage><lpage>11</lpage><pub-id pub-id-type="doi">10.3897/zookeys.962.52759</pub-id></mixed-citation></tp:treatment-meta><tp:nomenclature><tp:taxon-name><object-id xmlns:xlink="http://www.w3.org/1999/xlink" content-type="arpha" xlink:type="simple">1292136E-4EBC-5481-968F-185FD740F3F7</object-id>
            <tp:taxon-name-part taxon-name-part-type="genus" reg="Ecnomus">Ecnomus</tp:taxon-name-part>
            <tp:taxon-name-part taxon-name-part-type="species" reg="petchanaae">petchanaae</tp:taxon-name-part>
            <object-id xmlns:xlink="http://www.w3.org/1999/xlink" content-type="zoobank" xlink:type="simple">http://zoobank.org/61596C7B-1396-41B1-9DC1-60E344674F81</object-id>
          </tp:taxon-name><tp:taxon-authority>Laudee &amp; Malicky</tp:taxon-authority><tp:taxon-status xmlns:xlink="http://www.w3.org/1999/xlink" xlink:type="simple">sp. nov.</tp:taxon-status><xref ref-type="fig" rid="F1">Figure 1</xref></tp:nomenclature><tp:treatment-sec sec-type="diagnosis" id="SECID0EUBAE"><title>Diagnosis.</title><p>The male genitalia of <italic><tp:taxon-name><tp:taxon-name-part taxon-name-part-type="genus" reg="Ecnomus">E.</tp:taxon-name-part> <tp:taxon-name-part taxon-name-part-type="species" reg="petchanaae">petchanaae</tp:taxon-name-part></tp:taxon-name></italic> sp. nov. are similar to <italic><tp:taxon-name><tp:taxon-name-part taxon-name-part-type="genus" reg="Ecnomus">Ecnomus</tp:taxon-name-part> <tp:taxon-name-part taxon-name-part-type="species" reg="gapit">gapit</tp:taxon-name-part></tp:taxon-name></italic> Cartwright, 1994, <italic><tp:taxon-name><tp:taxon-name-part taxon-name-part-type="genus" reg="Ecnomus">E.</tp:taxon-name-part> <tp:taxon-name-part taxon-name-part-type="species" reg="yuleae">yuleae</tp:taxon-name-part></tp:taxon-name></italic> Cartwright, 1994, <italic><tp:taxon-name><tp:taxon-name-part taxon-name-part-type="genus" reg="Ecnomus">E.</tp:taxon-name-part> <tp:taxon-name-part taxon-name-part-type="species" reg="dares">dares</tp:taxon-name-part></tp:taxon-name></italic> Malicky, 2000, and <italic><tp:taxon-name><tp:taxon-name-part taxon-name-part-type="genus" reg="Ecnomus">E.</tp:taxon-name-part> <tp:taxon-name-part taxon-name-part-type="species" reg="perseis">perseis</tp:taxon-name-part></tp:taxon-name></italic> Malicky, 2008 described from Borneo. The superior appendages of all these species, including the new species, are particularly large and the subapical part of the superior appendages is covered by numerous spiny setae. However, <italic><tp:taxon-name><tp:taxon-name-part taxon-name-part-type="genus" reg="Ecnomus">E.</tp:taxon-name-part> <tp:taxon-name-part taxon-name-part-type="species" reg="petchanaae">petchanaae</tp:taxon-name-part></tp:taxon-name></italic> sp. nov. can be distinguished by the shape of its superior appendages, which, in lateral view, are slender and club-shaped, but basally broad in <italic><tp:taxon-name><tp:taxon-name-part taxon-name-part-type="genus" reg="Ecnomus">E.</tp:taxon-name-part> <tp:taxon-name-part taxon-name-part-type="species" reg="gapit">gapit</tp:taxon-name-part></tp:taxon-name></italic>, <italic><tp:taxon-name><tp:taxon-name-part taxon-name-part-type="genus" reg="Ecnomus">E.</tp:taxon-name-part> <tp:taxon-name-part taxon-name-part-type="species" reg="yuleae">yuleae</tp:taxon-name-part></tp:taxon-name></italic>, <italic><tp:taxon-name><tp:taxon-name-part taxon-name-part-type="genus" reg="Ecnomus">E.</tp:taxon-name-part> <tp:taxon-name-part taxon-name-part-type="species" reg="dares">dares</tp:taxon-name-part></tp:taxon-name></italic>, and <italic><tp:taxon-name><tp:taxon-name-part taxon-name-part-type="genus" reg="Ecnomus">E.</tp:taxon-name-part> <tp:taxon-name-part taxon-name-part-type="species" reg="perseis">perseis</tp:taxon-name-part></tp:taxon-name></italic>. In addition, in ventral view of the outer surface of the inferior appendages of the new species is crescent-shaped, whereas they are curved and claw-shaped in <italic><tp:taxon-name><tp:taxon-name-part taxon-name-part-type="genus" reg="Ecnomus">E.</tp:taxon-name-part> <tp:taxon-name-part taxon-name-part-type="species" reg="gapit">gapit</tp:taxon-name-part></tp:taxon-name></italic>, <italic><tp:taxon-name><tp:taxon-name-part taxon-name-part-type="genus" reg="Ecnomus">E.</tp:taxon-name-part> <tp:taxon-name-part taxon-name-part-type="species" reg="yuleae">yuleae</tp:taxon-name-part></tp:taxon-name></italic>, <italic><tp:taxon-name><tp:taxon-name-part taxon-name-part-type="genus" reg="Ecnomus">E.</tp:taxon-name-part> <tp:taxon-name-part taxon-name-part-type="species" reg="dares">dares</tp:taxon-name-part></tp:taxon-name></italic>, and <italic><tp:taxon-name><tp:taxon-name-part taxon-name-part-type="genus" reg="Ecnomus">E.</tp:taxon-name-part> <tp:taxon-name-part taxon-name-part-type="species" reg="perseis">perseis</tp:taxon-name-part></tp:taxon-name></italic>.</p><fig id="F1" position="float" orientation="portrait"><object-id xmlns:xlink="http://www.w3.org/1999/xlink" content-type="doi" xlink:type="simple">10.3897/zookeys.962.52759.figure1</object-id><object-id xmlns:xlink="http://www.w3.org/1999/xlink" content-type="zenodo_dep_id" xlink:type="simple">4005175</object-id><object-id xmlns:xlink="http://www.w3.org/1999/xlink" content-type="arpha" xlink:type="simple">69C5BB07-3921-5CFA-BD9E-B837FD3882B8</object-id><label>Figure 1.</label><caption><p><italic><tp:taxon-name><tp:taxon-name-part taxon-name-part-type="genus" reg="Ecnomus">Ecnomus</tp:taxon-name-part> <tp:taxon-name-part taxon-name-part-type="species" reg="petchanaae">petchanaae</tp:taxon-name-part></tp:taxon-name></italic>, sp. nov. Male genitalia. <bold>A</bold> Segment IX and superior appendages, dorsal <bold>B</bold> segments IX and superior appendages, left lateral <bold>C</bold> segment IX and inferior appendages, ventral <bold>D</bold> phallus tip, ventral. Ter IX = tergum IX, Ste IX = sternum IX, Sup = superior appendage, Inf = inferior appendage.</p></caption><graphic xmlns:xlink="http://www.w3.org/1999/xlink" xlink:href="zookeys-962-001-g001.jpg" position="float" orientation="portrait" xlink:type="simple" id="oo_443670.jpg"><uri content-type="original_file" xlink:type="simple">https://binary.pensoft.net/fig/443670</uri></graphic></fig></tp:treatment-sec><tp:treatment-sec sec-type="description" id="SECID0EUHAE"><title>Description.</title><p>Adult, male, length of each male forewing 5.6–6.0 mm; color in alcohol of head, thorax, forewings, abdomen, and legs brown. Male genitalia as in Figure <xref ref-type="fig" rid="F1">1A–D</xref>. Tergum IX somewhat square, anterior margin truncated, posterior margin bilobed in dorsal view (Fig. <xref ref-type="fig" rid="F1">1A</xref>); trapezoid and rounded anterodorsally in lateral view (Fig. <xref ref-type="fig" rid="F1">1B</xref>). Sternum IX ovoid in lateral view (Fig. <xref ref-type="fig" rid="F1">1B</xref>); rectangular with ¼ concave incision posteriorly, bilobed and rounded anteriorly in ventral view (Fig. <xref ref-type="fig" rid="F1">1C</xref>). Superior appendages long, slender, with expanded base, curved inward posteriorly with numerous long spiny setae subapically in dorsal view (Fig. <xref ref-type="fig" rid="F1">1A</xref>); in lateral view, superior appendages, relatively large, long, slightly curved upward, bulb-like apically, with numerous spiny setae (Fig. <xref ref-type="fig" rid="F1">1B</xref>). Inferior appendages tubular, bent inward, beak-like apically in lateral view (Fig. <xref ref-type="fig" rid="F1">1B</xref>); in ventral view, crescent-shaped, with a submediate knot, overlapping each other subapically (Fig. <xref ref-type="fig" rid="F1">1C</xref>). Phallus long, tubular, curved upward, pointed apex with dorsal process in lateral view (Fig. <xref ref-type="fig" rid="F1">1B</xref>); in ventral view, bulb-like, with pointed apex (Fig. <xref ref-type="fig" rid="F1">1D</xref>).</p></tp:treatment-sec><tp:treatment-sec sec-type="type material" id="SECID0EGJAE"><title>Type material.</title><p><bold><italic>Holotype.</italic> Male. Laos: Pakse Province</bold>: Paksong, Vang Ngao River, <named-content xmlns:xlink="http://www.w3.org/1999/xlink" content-type="dwc:verbatimCoordinates" xlink:type="simple"><named-content content-type="geo-json" specific-use="{&#34;type&#34;:&#34;Point&#34;,&#34;coordinates&#34;:[106.111111,15.193611]}" id="NCID0EUJAE" xlink:type="simple">15°11'37"N, 106°06'40"E</named-content></named-content>, elev. 920 m, 7.iv.2019, Pongsak Laudee. (<named-content xmlns:xlink="http://www.w3.org/1999/xlink" content-type="dwc:institutional_code" xlink:type="simple">PSUNHM</named-content>). <bold><italic>Paratypes</italic></bold>: same data as the holotype, 3 males: 1 male (<named-content xmlns:xlink="http://www.w3.org/1999/xlink" content-type="dwc:institutional_code" xlink:type="simple">PSUNHM</named-content>), 1 male (<abbrev xmlns:xlink="http://www.w3.org/1999/xlink" content-type="institution" xlink:title="collection of Hans Malicky" id="ABBRID0EGKAE" xlink:type="simple">CHM</abbrev>), 1 male (<named-content xmlns:xlink="http://www.w3.org/1999/xlink" content-type="dwc:institutional_code" xlink:type="simple">NMPC</named-content>).</p></tp:treatment-sec><tp:treatment-sec sec-type="etymology" id="SECID0EQKAE"><title>Etymology.</title><p>The species epithet honors Mrs Kanchanaluk Petchana, Director of Administration and Strategic Development Division, Prince of Songkla University, Surat Thani Campus.</p></tp:treatment-sec></tp:taxon-treatment>
