# Supplementary material for: New species of caddisflies (Trichoptera, Ecnomidae, Polycentropodidae, Psychomyiidae) from Mekong tributaries, Laos
Source: Zookeys. 2020 Aug 20;962:1–11. doi: 10.3897/zookeys.962.52759 (PMC7471473; doi:10.3897/zookeys.962.52759)
Supplement: XML Treatment for Ecnomus boonsawaengae [file zookeys.962.52759-treatment2.xml]

<!DOCTYPE tp:taxon-treatment
  PUBLIC "-//TaxonX//DTD Taxonomic Treatment Publishing DTD v0 20100105//EN" "tax-treatment-NSO.dtd">
<tp:taxon-treatment xmlns:tp="http://www.plazi.org/taxpub"><tp:treatment-meta><kwd-group><label>Taxon classification</label><kwd><named-content xmlns:xlink="http://www.w3.org/1999/xlink" content-type="kingdom">Animalia</named-content></kwd><kwd><named-content xmlns:xlink="http://www.w3.org/1999/xlink" content-type="order">Trichoptera</named-content></kwd><kwd><named-content xmlns:xlink="http://www.w3.org/1999/xlink" content-type="family">Ecnomidae</named-content></kwd></kwd-group><mixed-citation publication-type="journal"><person-group><name><surname>Laudee</surname><given-names>Pongsak</given-names></name><name><surname>Seetapan</surname><given-names>Kriengkrai</given-names></name><name><surname>Vongsombath</surname><given-names>Chanda</given-names></name><name><surname>Malicky</surname><given-names>Hans</given-names></name></person-group><article-title>New species of caddisflies (<tp:taxon-name><tp:taxon-name-part taxon-name-part-type="order">Trichoptera</tp:taxon-name-part></tp:taxon-name>, <tp:taxon-name><tp:taxon-name-part taxon-name-part-type="family">Ecnomidae</tp:taxon-name-part></tp:taxon-name>, <tp:taxon-name><tp:taxon-name-part taxon-name-part-type="family">Polycentropodidae</tp:taxon-name-part></tp:taxon-name>, <tp:taxon-name><tp:taxon-name-part taxon-name-part-type="family">Psychomyiidae</tp:taxon-name-part></tp:taxon-name>) from Mekong tributaries, Laos</article-title><source>Zookeys</source><day>20</day><month>8</month><year>2020</year><volume>962</volume><fpage>1</fpage><lpage>11</lpage><pub-id pub-id-type="doi">10.3897/zookeys.962.52759</pub-id></mixed-citation></tp:treatment-meta><tp:nomenclature><tp:taxon-name><object-id xmlns:xlink="http://www.w3.org/1999/xlink" content-type="arpha" xlink:type="simple">BCFCC471-AED1-59DA-AE84-C09B8E4BF563</object-id>
            <tp:taxon-name-part taxon-name-part-type="genus" reg="Ecnomus">Ecnomus</tp:taxon-name-part>
            <tp:taxon-name-part taxon-name-part-type="species" reg="boonsawaengae">boonsawaengae</tp:taxon-name-part>
            <object-id xmlns:xlink="http://www.w3.org/1999/xlink" content-type="zoobank" xlink:type="simple">http://zoobank.org/A970D2D6-D505-4A72-B693-D2C6DC131325</object-id>
          </tp:taxon-name><tp:taxon-authority>Malicky &amp; Vongsombath</tp:taxon-authority><tp:taxon-status xmlns:xlink="http://www.w3.org/1999/xlink" xlink:type="simple">sp. nov.</tp:taxon-status><xref ref-type="fig" rid="F2">Figure 2</xref></tp:nomenclature><tp:treatment-sec sec-type="diagnosis" id="SECID0ECMAE"><title>Diagnosis.</title><p>The male genitalia of <italic><tp:taxon-name><tp:taxon-name-part taxon-name-part-type="genus" reg="Ecnomus">E.</tp:taxon-name-part> <tp:taxon-name-part taxon-name-part-type="species" reg="boonsawaengae">boonsawaengae</tp:taxon-name-part></tp:taxon-name></italic> sp. nov. are similar to <italic><tp:taxon-name><tp:taxon-name-part taxon-name-part-type="genus" reg="Ecnomus">E.</tp:taxon-name-part> <tp:taxon-name-part taxon-name-part-type="species" reg="aktaion">aktaion</tp:taxon-name-part></tp:taxon-name></italic> Malicky &amp; Chantaramongkol, 1997 and <italic><tp:taxon-name><tp:taxon-name-part taxon-name-part-type="genus" reg="Ecnomus">E.</tp:taxon-name-part> <tp:taxon-name-part taxon-name-part-type="species" reg="uttu">uttu</tp:taxon-name-part></tp:taxon-name></italic> Malicky &amp; Chantaramongkol, 1993. In these species, the superior appendages are particularly long and slender with a basoventral process on the superior appendage. However, <italic><tp:taxon-name><tp:taxon-name-part taxon-name-part-type="genus" reg="Ecnomus">E.</tp:taxon-name-part> <tp:taxon-name-part taxon-name-part-type="species" reg="boonsawaengae">boonsawaengae</tp:taxon-name-part></tp:taxon-name></italic> sp. nov. can be easily distinguished by the shape of the inferior appendages. In lateral view, the inferior appendages are tubular with a subapical concave incision and truncated apex in <italic><tp:taxon-name><tp:taxon-name-part taxon-name-part-type="genus" reg="Ecnomus">E.</tp:taxon-name-part> <tp:taxon-name-part taxon-name-part-type="species" reg="boonsawaengae">boonsawaengae</tp:taxon-name-part></tp:taxon-name></italic> sp. nov., but in <italic><tp:taxon-name><tp:taxon-name-part taxon-name-part-type="genus" reg="Ecnomus">E.</tp:taxon-name-part> <tp:taxon-name-part taxon-name-part-type="species" reg="aktaion">aktaion</tp:taxon-name-part></tp:taxon-name></italic> and <italic><tp:taxon-name><tp:taxon-name-part taxon-name-part-type="genus" reg="Ecnomus">E.</tp:taxon-name-part> <tp:taxon-name-part taxon-name-part-type="species" reg="uttu">uttu</tp:taxon-name-part></tp:taxon-name></italic> the inferior appendages are somewhat triangular and trapezoidal, respectively, and with a pointed apex. In addition, each inferior appendage in <italic><tp:taxon-name><tp:taxon-name-part taxon-name-part-type="genus" reg="Ecnomus">E.</tp:taxon-name-part> <tp:taxon-name-part taxon-name-part-type="species" reg="boonsawaengae">boonsawaengae</tp:taxon-name-part></tp:taxon-name></italic> sp. nov. has a process, in ventral view, which is lacking in <italic><tp:taxon-name><tp:taxon-name-part taxon-name-part-type="genus" reg="Ecnomus">E.</tp:taxon-name-part> <tp:taxon-name-part taxon-name-part-type="species" reg="aktaion">aktaion</tp:taxon-name-part></tp:taxon-name></italic> and <italic><tp:taxon-name><tp:taxon-name-part taxon-name-part-type="genus" reg="Ecnomus">E.</tp:taxon-name-part> <tp:taxon-name-part taxon-name-part-type="species" reg="uttu">uttu</tp:taxon-name-part></tp:taxon-name></italic>.</p></tp:treatment-sec><tp:treatment-sec sec-type="description" id="SECID0EWPAE"><title>Description.</title><p>Adult, male, length of each male forewing 4.0 mm; color in alcohol of head, thorax, forewings, abdomen, and legs grayish brown. Male genitalia as in Figure <xref ref-type="fig" rid="F2">2A–D</xref>. Tergum IX in dorsal view bilobed posteriorly, U-shaped ½ incision anteriorly (Fig. <xref ref-type="fig" rid="F2">2A</xref>); in lateral view, tergum IX narrow, expanded dorsally (Fig. <xref ref-type="fig" rid="F2">2B</xref>). Superior appendages tubular, base with lateral lobe, slightly bent apically to form beak-like apex in dorsal view (Fig. <xref ref-type="fig" rid="F2">2A</xref>); in lateral view, tubular, truncated apically (Fig. <xref ref-type="fig" rid="F2">2B</xref>). Basoventral projection of superior appendage tubular with setae apically in lateral view. Sternum IX in lateral view chicken-drumstick-like and rounded apically (Fig. <xref ref-type="fig" rid="F2">2B</xref>); in ventral view, trapezoid, slightly expanded apically, with shallow U-shaped incision anteriorly and shallow V-shaped incision posteriorly (Fig. <xref ref-type="fig" rid="F2">2C</xref>). In lateral view, the inferior appendages tubular, with concave incision subapically, truncated apex (Fig. <xref ref-type="fig" rid="F2">2B</xref>); in ventral view, claw-like, with process basodorsally (Fig. <xref ref-type="fig" rid="F2">2C</xref>). Phallus sickle-like, with lobe mesodosally in lateral view (Fig. <xref ref-type="fig" rid="F2">2D</xref>).</p><fig id="F2" position="float" orientation="portrait"><object-id xmlns:xlink="http://www.w3.org/1999/xlink" content-type="doi" xlink:type="simple">10.3897/zookeys.962.52759.figure2</object-id><object-id xmlns:xlink="http://www.w3.org/1999/xlink" content-type="zenodo_dep_id" xlink:type="simple">4005177</object-id><object-id xmlns:xlink="http://www.w3.org/1999/xlink" content-type="arpha" xlink:type="simple">39477B50-7EB1-5C00-8FA0-0077424AC416</object-id><label>Figure 2.</label><caption><p><italic><tp:taxon-name><tp:taxon-name-part taxon-name-part-type="genus" reg="Ecnomus">Ecnomus</tp:taxon-name-part> <tp:taxon-name-part taxon-name-part-type="species" reg="boonsawaengae">boonsawaengae</tp:taxon-name-part></tp:taxon-name></italic>, sp. nov. Male genitalia. <bold>A</bold> Segment IX and superior appendages, dorsal <bold>B</bold> segment IX and superior appendages, left lateral <bold>C</bold> segment IX and inferior appendages, ventral <bold>D</bold> phallus, lateral. Ter IX = tergum IX, Ste IX = sternum IX, Sup = superior appendage, Inf=inferior appendage.</p></caption><graphic xmlns:xlink="http://www.w3.org/1999/xlink" xlink:href="zookeys-962-001-g002.jpg" position="float" orientation="portrait" xlink:type="simple" id="oo_443671.jpg"><uri content-type="original_file" xlink:type="simple">https://binary.pensoft.net/fig/443671</uri></graphic></fig></tp:treatment-sec><tp:treatment-sec sec-type="type material" id="SECID0EESAE"><title>Type material.</title><p><bold><italic>Holotype.</italic> Male. Laos: Pakse Province</bold>: Paksong, E-Tu Waterfall, <named-content xmlns:xlink="http://www.w3.org/1999/xlink" content-type="dwc:verbatimCoordinates" xlink:type="simple"><named-content content-type="geo-json" specific-use="{&#34;type&#34;:&#34;Point&#34;,&#34;coordinates&#34;:[106.103889,15.190278]}" id="NCID0ESSAE" xlink:type="simple">15°11'25"N, 106°06'14"E</named-content></named-content>, elev. 900 m, 7.iv.2019, Pongsak Laudee. (<named-content xmlns:xlink="http://www.w3.org/1999/xlink" content-type="dwc:institutional_code" xlink:type="simple">PSUNHM</named-content>). <bold><italic>Paratypes</italic></bold>: same data as holotype, 2 males: 1 male (<named-content xmlns:xlink="http://www.w3.org/1999/xlink" content-type="dwc:institutional_code" xlink:type="simple">PSUNHM</named-content>), 1 male (<abbrev xmlns:xlink="http://www.w3.org/1999/xlink" content-type="institution" xlink:title="collection of Hans Malicky" id="ABBRID0EETAE" xlink:type="simple">CHM</abbrev>).</p></tp:treatment-sec><tp:treatment-sec sec-type="etymology" id="SECID0EJTAE"><title>Etymology.</title><p>The species epithet honors Mrs Wasana Boonsawaeng, Vice Dean of Faculty of Science and Industrial Technology, Prince of Songkla University, Surat Thani Campus.</p></tp:treatment-sec></tp:taxon-treatment>
