# Supplementary material for: New species of caddisflies (Trichoptera, Ecnomidae, Polycentropodidae, Psychomyiidae) from Mekong tributaries, Laos
Source: Zookeys. 2020 Aug 20;962:1–11. doi: 10.3897/zookeys.962.52759 (PMC7471473; doi:10.3897/zookeys.962.52759)
Supplement: XML Treatment for Polyplectropus proukaewi [file zookeys.962.52759-treatment3.xml]

<!DOCTYPE tp:taxon-treatment
  PUBLIC "-//TaxonX//DTD Taxonomic Treatment Publishing DTD v0 20100105//EN" "tax-treatment-NSO.dtd">
<tp:taxon-treatment xmlns:tp="http://www.plazi.org/taxpub"><tp:treatment-meta><kwd-group><label>Taxon classification</label><kwd><named-content xmlns:xlink="http://www.w3.org/1999/xlink" content-type="kingdom">Animalia</named-content></kwd><kwd><named-content xmlns:xlink="http://www.w3.org/1999/xlink" content-type="order">Trichoptera</named-content></kwd><kwd><named-content xmlns:xlink="http://www.w3.org/1999/xlink" content-type="family">Polycentropodidae</named-content></kwd></kwd-group><mixed-citation publication-type="journal"><person-group><name><surname>Laudee</surname><given-names>Pongsak</given-names></name><name><surname>Seetapan</surname><given-names>Kriengkrai</given-names></name><name><surname>Vongsombath</surname><given-names>Chanda</given-names></name><name><surname>Malicky</surname><given-names>Hans</given-names></name></person-group><article-title>New species of caddisflies (<tp:taxon-name><tp:taxon-name-part taxon-name-part-type="order">Trichoptera</tp:taxon-name-part></tp:taxon-name>, <tp:taxon-name><tp:taxon-name-part taxon-name-part-type="family">Ecnomidae</tp:taxon-name-part></tp:taxon-name>, <tp:taxon-name><tp:taxon-name-part taxon-name-part-type="family">Polycentropodidae</tp:taxon-name-part></tp:taxon-name>, <tp:taxon-name><tp:taxon-name-part taxon-name-part-type="family">Psychomyiidae</tp:taxon-name-part></tp:taxon-name>) from Mekong tributaries, Laos</article-title><source>Zookeys</source><day>20</day><month>8</month><year>2020</year><volume>962</volume><fpage>1</fpage><lpage>11</lpage><pub-id pub-id-type="doi">10.3897/zookeys.962.52759</pub-id></mixed-citation></tp:treatment-meta><tp:nomenclature><tp:taxon-name><object-id xmlns:xlink="http://www.w3.org/1999/xlink" content-type="arpha" xlink:type="simple">FE3E7270-2DB5-54A6-B555-95DABF316A4C</object-id>
            <tp:taxon-name-part taxon-name-part-type="genus" reg="Polyplectropus">Polyplectropus</tp:taxon-name-part>
            <tp:taxon-name-part taxon-name-part-type="species" reg="proukaewi">proukaewi</tp:taxon-name-part>
            <object-id xmlns:xlink="http://www.w3.org/1999/xlink" content-type="zoobank" xlink:type="simple">http://zoobank.org/180D25B8-A9AC-4B3D-BE3C-C2D884F460EF</object-id>
          </tp:taxon-name><tp:taxon-authority>Malicky &amp; Seetapan</tp:taxon-authority><tp:taxon-status xmlns:xlink="http://www.w3.org/1999/xlink" xlink:type="simple">sp. nov.</tp:taxon-status><xref ref-type="fig" rid="F3">Figure 3</xref></tp:nomenclature><tp:treatment-sec sec-type="diagnosis" id="SECID0E2UAE"><title>Diagnosis.</title><p>The male genitalia of <italic><tp:taxon-name><tp:taxon-name-part taxon-name-part-type="genus" reg="Polyplectropus">P.</tp:taxon-name-part> <tp:taxon-name-part taxon-name-part-type="species" reg="proukaewi">proukaewi</tp:taxon-name-part></tp:taxon-name></italic> sp. nov. are similar to those of <italic><tp:taxon-name><tp:taxon-name-part taxon-name-part-type="genus" reg="Polyplectropus">P.</tp:taxon-name-part> <tp:taxon-name-part taxon-name-part-type="species" reg="daimong">daimong</tp:taxon-name-part></tp:taxon-name></italic> Oláh &amp; Johanson, 2010 from Vietnam. In both species, the dorsal branch of the inferior appendages forms a hooked-like process. However, <italic><tp:taxon-name><tp:taxon-name-part taxon-name-part-type="genus" reg="Polyplectropus">P.</tp:taxon-name-part> <tp:taxon-name-part taxon-name-part-type="species" reg="proukaewi">proukaewi</tp:taxon-name-part></tp:taxon-name></italic> sp. nov. can be distinguished by the considerably shorter distance of the distal processes of the dorsal branch of the inferior appendages to their bases compared to <italic><tp:taxon-name><tp:taxon-name-part taxon-name-part-type="genus" reg="Polyplectropus">P.</tp:taxon-name-part> <tp:taxon-name-part taxon-name-part-type="species" reg="daimong">daimong</tp:taxon-name-part></tp:taxon-name></italic>, in which this distance is considerably longer. Additionally, in the new species, the length of the distal processes in lateral view equals half of the length of inferior appendages, whereas the length of the distal processes equals the length of inferior appendages in <italic><tp:taxon-name><tp:taxon-name-part taxon-name-part-type="genus" reg="Polyplectropus">P.</tp:taxon-name-part> <tp:taxon-name-part taxon-name-part-type="species" reg="daimong">daimong</tp:taxon-name-part></tp:taxon-name></italic>.</p></tp:treatment-sec><tp:treatment-sec sec-type="description" id="SECID0EYWAE"><title>Description.</title><p>Adult, male, length of each male forewing 6.5–7 mm; color in alcohol of head, thorax, forewings, abdomen, and legs brown. Male genitalia as in Figure <xref ref-type="fig" rid="F3">3</xref>. Tergum IX triangular, underneath Tergum X in lateral view (Fig. <xref ref-type="fig" rid="F3">3B</xref>). Sternum IX subtriangular and rounded anteriorly in lateral view (Fig. <xref ref-type="fig" rid="F3">3B</xref>); in ventral view, hexagonal, with V-shaped incision anteriorly (Fig. <xref ref-type="fig" rid="F3">3C</xref>). Tergum X hat-shaped in dorsal view (Fig. <xref ref-type="fig" rid="F3">3A</xref>), B-shaped in lateral view (Fig. <xref ref-type="fig" rid="F3">3B</xref>). Dorsolateral process of preanal appendages sclerotized, needle-like, straight and horizontal subbasally then recurving upward subapically, distal end pointed in lateral view (Fig. <xref ref-type="fig" rid="F3">3B</xref>). Mesolateral process of preanal appendages thumb-like, with setae in dorsal view (Fig. <xref ref-type="fig" rid="F3">3A</xref>); in lateral view leaf-like, with setae (Fig. <xref ref-type="fig" rid="F3">3B</xref>). Mesoventral processes of preanal appendages short, finger-like, with setae in dorsal view (Fig. <xref ref-type="fig" rid="F3">3A</xref>); in lateral view, subtriangular, with setae, underneath base of mesolateral processes (Fig. <xref ref-type="fig" rid="F3">3B</xref>). In lateral view, inferior appendages trapezoidal, with V-shaped incision anteriorly, each dorsal branch of inferior appendages with hook-like processes posterodorsally, half the length of inferior appendages (Fig. <xref ref-type="fig" rid="F3">3B</xref>). In ventral view, each ventral branch of inferior appendages subtriangular, each dorsal branch of inferior appendages with “bird head-like” dorsal branch of inferior appendages posteriorly (Fig. <xref ref-type="fig" rid="F3">3C</xref>). In caudal view, inferior appendages oval, with triangular processes dorsally and nose-like process mesally (Fig. <xref ref-type="fig" rid="F3">3D</xref>)</p><fig id="F3" position="float" orientation="portrait"><object-id xmlns:xlink="http://www.w3.org/1999/xlink" content-type="doi" xlink:type="simple">10.3897/zookeys.962.52759.figure3</object-id><object-id xmlns:xlink="http://www.w3.org/1999/xlink" content-type="zenodo_dep_id" xlink:type="simple">4005179</object-id><object-id xmlns:xlink="http://www.w3.org/1999/xlink" content-type="arpha" xlink:type="simple">46DE1843-B967-5F44-B1C9-3107354686D7</object-id><label>Figure 3.</label><caption><p><italic><tp:taxon-name><tp:taxon-name-part taxon-name-part-type="genus" reg="Polyplectropus">Polyplectropus</tp:taxon-name-part> <tp:taxon-name-part taxon-name-part-type="species" reg="proukaewi">proukaewi</tp:taxon-name-part></tp:taxon-name></italic>, sp. nov. Male genitalia. <bold>A</bold> Segment X, dorsal <bold>B</bold> segments IX–X, left lateral <bold>C</bold> inferior appendages, ventral <bold>D</bold> inferior appendages, caudal. Ter IX = tergum IX, Ste IX = sternum IX, Ter X = Tergum X, Do Lat = dorsolateral processes of preanal appendages, Me Lat = mesolateral processes of preanal appendages, Me Ven = mesoventral processes of preanal appendages.</p></caption><graphic xmlns:xlink="http://www.w3.org/1999/xlink" xlink:href="zookeys-962-001-g003.jpg" position="float" orientation="portrait" xlink:type="simple" id="oo_443672.jpg"><uri content-type="original_file" xlink:type="simple">https://binary.pensoft.net/fig/443672</uri></graphic></fig></tp:treatment-sec><tp:treatment-sec sec-type="type material" id="SECID0EWZAE"><title>Type material.</title><p><bold><italic>Holotype.</italic> Male. Laos: Pakse Province</bold>: Paksong, Vang Ngao River, <named-content xmlns:xlink="http://www.w3.org/1999/xlink" content-type="dwc:verbatimCoordinates" xlink:type="simple"><named-content content-type="geo-json" specific-use="{&#34;type&#34;:&#34;Point&#34;,&#34;coordinates&#34;:[106.111111,15.193611]}" id="NCID0EE1AE" xlink:type="simple">15°11'37"N, 106°06'40"E</named-content></named-content>, elev. 920 m, 7.iv.2019, Pongsak Laudee. (<named-content xmlns:xlink="http://www.w3.org/1999/xlink" content-type="dwc:institutional_code" xlink:type="simple">PSUNHM</named-content>). <bold><italic>Paratypes</italic></bold>: same data as holotype, 16 males: 6 males (<named-content xmlns:xlink="http://www.w3.org/1999/xlink" content-type="dwc:institutional_code" xlink:type="simple">PSUNHM</named-content>), 5 males (<abbrev xmlns:xlink="http://www.w3.org/1999/xlink" content-type="institution" xlink:title="collection of Hans Malicky" id="ABBRID0EW1AE" xlink:type="simple">CHM</abbrev>), 5 males (<named-content xmlns:xlink="http://www.w3.org/1999/xlink" content-type="dwc:institutional_code" xlink:type="simple">NMPC</named-content>).</p></tp:treatment-sec><tp:treatment-sec sec-type="etymology" id="SECID0EA2AE"><title>Etymology.</title><p>The species epithet honors Dr Nitat Proukaew, Assistant Professor in the Faculty of Science and Industrial Technology, Prince of Songkla University, Surat Thani Campus.</p></tp:treatment-sec></tp:taxon-treatment>
