# Supplementary material for: New species of caddisflies (Trichoptera, Ecnomidae, Polycentropodidae, Psychomyiidae) from Mekong tributaries, Laos
Source: Zookeys. 2020 Aug 20;962:1–11. doi: 10.3897/zookeys.962.52759 (PMC7471473; doi:10.3897/zookeys.962.52759)
Supplement: XML Treatment for Psychomyia srichanai [file zookeys.962.52759-treatment4.xml]

<!DOCTYPE tp:taxon-treatment
  PUBLIC "-//TaxonX//DTD Taxonomic Treatment Publishing DTD v0 20100105//EN" "tax-treatment-NSO.dtd">
<tp:taxon-treatment xmlns:tp="http://www.plazi.org/taxpub"><tp:treatment-meta><kwd-group><label>Taxon classification</label><kwd><named-content xmlns:xlink="http://www.w3.org/1999/xlink" content-type="kingdom">Animalia</named-content></kwd><kwd><named-content xmlns:xlink="http://www.w3.org/1999/xlink" content-type="order">Trichoptera</named-content></kwd><kwd><named-content xmlns:xlink="http://www.w3.org/1999/xlink" content-type="family">Psychomyiidae</named-content></kwd></kwd-group><mixed-citation publication-type="journal"><person-group><name><surname>Laudee</surname><given-names>Pongsak</given-names></name><name><surname>Seetapan</surname><given-names>Kriengkrai</given-names></name><name><surname>Vongsombath</surname><given-names>Chanda</given-names></name><name><surname>Malicky</surname><given-names>Hans</given-names></name></person-group><article-title>New species of caddisflies (<tp:taxon-name><tp:taxon-name-part taxon-name-part-type="order">Trichoptera</tp:taxon-name-part></tp:taxon-name>, <tp:taxon-name><tp:taxon-name-part taxon-name-part-type="family">Ecnomidae</tp:taxon-name-part></tp:taxon-name>, <tp:taxon-name><tp:taxon-name-part taxon-name-part-type="family">Polycentropodidae</tp:taxon-name-part></tp:taxon-name>, <tp:taxon-name><tp:taxon-name-part taxon-name-part-type="family">Psychomyiidae</tp:taxon-name-part></tp:taxon-name>) from Mekong tributaries, Laos</article-title><source>Zookeys</source><day>20</day><month>8</month><year>2020</year><volume>962</volume><fpage>1</fpage><lpage>11</lpage><pub-id pub-id-type="doi">10.3897/zookeys.962.52759</pub-id></mixed-citation></tp:treatment-meta><tp:nomenclature><tp:taxon-name><object-id xmlns:xlink="http://www.w3.org/1999/xlink" content-type="arpha" xlink:type="simple">A6C8690C-1FDC-5A10-A837-EB47D8105F34</object-id>
            <tp:taxon-name-part taxon-name-part-type="genus" reg="Psychomyia">Psychomyia</tp:taxon-name-part>
            <tp:taxon-name-part taxon-name-part-type="species" reg="srichanai">srichanai</tp:taxon-name-part>
            <object-id xmlns:xlink="http://www.w3.org/1999/xlink" content-type="zoobank" xlink:type="simple">http://zoobank.org/F525EC47-7B79-4FFF-911A-97FD1EC90519</object-id>
          </tp:taxon-name><tp:taxon-authority>Laudee &amp; Malicky</tp:taxon-authority><tp:taxon-status xmlns:xlink="http://www.w3.org/1999/xlink" xlink:type="simple">sp. nov.</tp:taxon-status><xref ref-type="fig" rid="F4">Figure 4</xref></tp:nomenclature><tp:treatment-sec sec-type="diagnosis" id="SECID0ES3AE"><title>Diagnosis.</title><p>The male genitalia of <italic><tp:taxon-name><tp:taxon-name-part taxon-name-part-type="genus" reg="Psychomyia">Ps.</tp:taxon-name-part> <tp:taxon-name-part taxon-name-part-type="species" reg="srichanai">srichanai</tp:taxon-name-part></tp:taxon-name></italic> sp. nov. are similar to those of three other <italic><tp:taxon-name><tp:taxon-name-part taxon-name-part-type="genus" reg="Psychomyia">Psychomyia</tp:taxon-name-part></tp:taxon-name></italic> species described from Thailand, <italic><tp:taxon-name><tp:taxon-name-part taxon-name-part-type="genus" reg="Psychomyia">Ps.</tp:taxon-name-part> <tp:taxon-name-part taxon-name-part-type="species" reg="amor">amor</tp:taxon-name-part></tp:taxon-name></italic> Malicky &amp; Chantaramongkol, 1997, <italic><tp:taxon-name><tp:taxon-name-part taxon-name-part-type="genus" reg="Psychomyia">Ps.</tp:taxon-name-part> <tp:taxon-name-part taxon-name-part-type="species" reg="amphiaraos">amphiaraos</tp:taxon-name-part></tp:taxon-name></italic> Malicky &amp; Chantaramongkol, 1997 and <italic><tp:taxon-name><tp:taxon-name-part taxon-name-part-type="genus" reg="Psychomyia">Ps.</tp:taxon-name-part> <tp:taxon-name-part taxon-name-part-type="species" reg="monto">monto</tp:taxon-name-part></tp:taxon-name></italic> Malicky &amp; Chantaramongkol, 1993, as well as of <italic><tp:taxon-name><tp:taxon-name-part taxon-name-part-type="genus" reg="Psychomyia">Ps.</tp:taxon-name-part> <tp:taxon-name-part taxon-name-part-type="species" reg="sonlana">sonlana</tp:taxon-name-part></tp:taxon-name></italic> Oláh &amp; Malicky, 2010 from Vietnam. Differences are mainly seen in the structure of the dorsal branches of the harpagones and apical sclerite. The dorsal branch of each harpago in <italic><tp:taxon-name><tp:taxon-name-part taxon-name-part-type="genus" reg="Psychomyia">Ps.</tp:taxon-name-part> <tp:taxon-name-part taxon-name-part-type="species" reg="srichanai">srichanai</tp:taxon-name-part></tp:taxon-name></italic> sp. nov. is divided into two branches. The outer branch curves downward and bifurcates apically, whereas the inner branch is long, curved upward, and apically pointed. In <italic><tp:taxon-name><tp:taxon-name-part taxon-name-part-type="genus" reg="Psychomyia">Ps.</tp:taxon-name-part> <tp:taxon-name-part taxon-name-part-type="species" reg="amphiaraos">amphiaraos</tp:taxon-name-part></tp:taxon-name></italic> and <italic><tp:taxon-name><tp:taxon-name-part taxon-name-part-type="genus" reg="Psychomyia">Ps.</tp:taxon-name-part> <tp:taxon-name-part taxon-name-part-type="species" reg="monto">monto</tp:taxon-name-part></tp:taxon-name></italic>, the outer dorsal branch does not bifurcate. The outer dorsal branches of the harpagones are also bifurcated in <italic><tp:taxon-name><tp:taxon-name-part taxon-name-part-type="genus" reg="Psychomyia">Ps.</tp:taxon-name-part> <tp:taxon-name-part taxon-name-part-type="species" reg="amor">amor</tp:taxon-name-part></tp:taxon-name></italic> and <italic><tp:taxon-name><tp:taxon-name-part taxon-name-part-type="genus" reg="Psychomyia">Ps.</tp:taxon-name-part> <tp:taxon-name-part taxon-name-part-type="species" reg="sonlana">sonlana</tp:taxon-name-part></tp:taxon-name></italic>. However, only in <italic><tp:taxon-name><tp:taxon-name-part taxon-name-part-type="genus" reg="Psychomyia">Ps.</tp:taxon-name-part> <tp:taxon-name-part taxon-name-part-type="species" reg="srichanai">srichanai</tp:taxon-name-part></tp:taxon-name></italic> sp. nov. are they are bent outward at 90°. The apical sclerite is apically pointed and discernable in <italic><tp:taxon-name><tp:taxon-name-part taxon-name-part-type="genus" reg="Psychomyia">Ps.</tp:taxon-name-part> <tp:taxon-name-part taxon-name-part-type="species" reg="amphiaraos">amphiaraos</tp:taxon-name-part></tp:taxon-name></italic>, <italic><tp:taxon-name><tp:taxon-name-part taxon-name-part-type="genus" reg="Psychomyia">Ps.</tp:taxon-name-part> <tp:taxon-name-part taxon-name-part-type="species" reg="monto">monto</tp:taxon-name-part></tp:taxon-name></italic>, <italic><tp:taxon-name><tp:taxon-name-part taxon-name-part-type="genus" reg="Psychomyia">Ps.</tp:taxon-name-part> <tp:taxon-name-part taxon-name-part-type="species" reg="amor">amor</tp:taxon-name-part></tp:taxon-name></italic>, and <italic><tp:taxon-name><tp:taxon-name-part taxon-name-part-type="genus" reg="Psychomyia">Ps.</tp:taxon-name-part> <tp:taxon-name-part taxon-name-part-type="species" reg="sonlana">sonlana</tp:taxon-name-part></tp:taxon-name></italic>, but indiscernible in <italic><tp:taxon-name><tp:taxon-name-part taxon-name-part-type="genus" reg="Psychomyia">Ps.</tp:taxon-name-part> <tp:taxon-name-part taxon-name-part-type="species" reg="srichanai">srichanai</tp:taxon-name-part></tp:taxon-name></italic> sp. nov.</p></tp:treatment-sec><tp:treatment-sec sec-type="description" id="SECID0EQCAG"><title>Description.</title><p>Length of each male forewing 3.0–4.0 mm; color in alcohol of head, thorax, forewings, abdomen, and legs yellow brown. Male genitalia as in Figure <xref ref-type="fig" rid="F4">4</xref>. Preanal appendages crescent-shaped, with U-shaped incision inward mediately, with long setae inward medially, rounded apically in dorsal view (Fig. <xref ref-type="fig" rid="F4">4A</xref>); in lateral view, preanal appendages large, triangular, rounded apically (Fig. <xref ref-type="fig" rid="F4">4B</xref>). Sternum IX crookneck-squash-shaped, pointed dorsally, truncated apically in lateral view (Fig. <xref ref-type="fig" rid="F4">4B</xref>). Harpagones crab-claw-shaped; dorsal branch of each harpago divided into two branches, the outer branch curved downward and bifurcated apically, the inner branch long, curved upward, and pointed apically; ventral branch of each harpago triangular, curved dorsally, rounded apically in lateral view (Fig. <xref ref-type="fig" rid="F4">4B</xref>). In ventral view, outer dorsal branches of harpago tubular, bent outward subapically, bifurcated apically; ventral branches of harpago tubular, rounded apically (Fig. <xref ref-type="fig" rid="F4">4C</xref>). Phallus long, tubular, bent 90° medially, curved upward subapically, distal apex in lateral view (Fig. <xref ref-type="fig" rid="F4">4B</xref>).</p><fig id="F4" position="float" orientation="portrait"><object-id xmlns:xlink="http://www.w3.org/1999/xlink" content-type="doi" xlink:type="simple">10.3897/zookeys.962.52759.figure4</object-id><object-id xmlns:xlink="http://www.w3.org/1999/xlink" content-type="zenodo_dep_id" xlink:type="simple">4005181</object-id><object-id xmlns:xlink="http://www.w3.org/1999/xlink" content-type="arpha" xlink:type="simple">AF7EA7E4-BACD-5ACE-B0DD-FD99CF006357</object-id><label>Figure 4.</label><caption><p><italic><tp:taxon-name><tp:taxon-name-part taxon-name-part-type="genus" reg="Psychomyia">Psychomyia</tp:taxon-name-part> <tp:taxon-name-part taxon-name-part-type="species" reg="srichanai">srichanai</tp:taxon-name-part></tp:taxon-name></italic>, sp. nov. Male genitalia. <bold>A</bold> Segment IX, preanal appendages and harpago, lateral <bold>B</bold> preanal appendages, dorsal <bold>C</bold> harpago, ventral. Har = harpago, Pre = preanal appendage, SIX = sternum of segment IX, Pha = phallus.</p></caption><graphic xmlns:xlink="http://www.w3.org/1999/xlink" xlink:href="zookeys-962-001-g004.jpg" position="float" orientation="portrait" xlink:type="simple" id="oo_443673.jpg"><uri content-type="original_file" xlink:type="simple">https://binary.pensoft.net/fig/443673</uri></graphic></fig></tp:treatment-sec><tp:treatment-sec sec-type="type material" id="SECID0EQEAG"><title>Type material.</title><p><bold><italic>Holotype.</italic> Male. Laos: Luang Prabang Province</bold>: Elephant Camp, Mekong River, <named-content xmlns:xlink="http://www.w3.org/1999/xlink" content-type="dwc:verbatimCoordinates" xlink:type="simple"><named-content content-type="geo-json" specific-use="{&#34;type&#34;:&#34;Point&#34;,&#34;coordinates&#34;:[102.220278,20.029444]}" id="NCID0E5EAG" xlink:type="simple">20°01'46"N, 102°13'13"E</named-content></named-content>, elev. 280 m, 2.iii.2019, Pongsak Laudee. (<named-content xmlns:xlink="http://www.w3.org/1999/xlink" content-type="dwc:institutional_code" xlink:type="simple">PSUNHM</named-content>). <bold><italic>Paratypes</italic></bold>: same data as holotype, 40 males: 10 males (<named-content xmlns:xlink="http://www.w3.org/1999/xlink" content-type="dwc:institutional_code" xlink:type="simple">PSUNHM</named-content>), 10 males (<abbrev xmlns:xlink="http://www.w3.org/1999/xlink" content-type="institution" xlink:title="collection of Hans Malicky" id="ABBRID0EQFAG" xlink:type="simple">CHM</abbrev>), 10 males (<named-content xmlns:xlink="http://www.w3.org/1999/xlink" content-type="dwc:institutional_code" xlink:type="simple">NMPC</named-content>), 10 males (<named-content xmlns:xlink="http://www.w3.org/1999/xlink" content-type="dwc:institutional_code" xlink:type="simple">CUAC</named-content>).</p></tp:treatment-sec><tp:treatment-sec sec-type="etymology" id="SECID0E6FAG"><title>Etymology.</title><p>The species epithet honors Prof. Dr Teerapol Srichana, Director of the Research and Development Office, Prince of Songkla University, Hat Yai Campus.</p></tp:treatment-sec></tp:taxon-treatment>
